# Supplementary material for: Bacterial Morphotypes as Important Trait for Uropathogenic E. coli Diagnostic; a Virulence-Phenotype-Phylogeny Study
Source: Microorganisms. 2021 Nov 18;9(11):2381. doi: 10.3390/microorganisms9112381 (PMC8621242; doi:10.3390/microorganisms9112381)
Supplement: Supplementary file 1 [file microorganisms-09-02381-s001.zip]

Archive with 2 entries (2 files):
- Supplementary Material File S1.pdf
- Supplementary Material File S2.pdf
